# Supplementary material for: Risk prediction models for dementia constructed by supervised principal component analysis using miRNA expression data
Source: Commun Biol. 2019 Feb 25;2:77. doi: 10.1038/s42003-019-0324-7 (PMC6389908; doi:10.1038/s42003-019-0324-7)
Supplement: Supplementary file 3 — Supplementary Data 1 [file 42003_2019_324_MOESM3_ESM.xlsx]

## Sheet: Supp.Data1
miRbase		MIMAT ID	beta	p-value	Rank*	reference
miR-107	miR-107	MIMAT0000104	-0.220218	0.0262196	540	1
miR-31	miR-31-5p	MIMAT0000089	-0.163218	0.112449	1453	2
	miR-31-3p	MIMAT0004504	-0.257522	0.00209477	260
miR-93	miR-93-5p	MIMAT0000093	-0.126247	0.208631	1742
	miR-93-3p	MIMAT0004509	-0.140849	0.186355	1693
miR-143	miR-143-5p	MIMAT0004599	-0.177403	0.0857979	1311
	miR-143-3p	MIMAT0000435	-0.157842	0.133025	1534
miR-146a	miR-146a-5p	MIMAT0000449	-0.180042	0.0758345	1214
	miR-146a-3p	MIMAT0004608	-0.225577	0.027577	554
miR-210	miR-210-5p	MIMAT0026475	1.61599	1.4E-06	51	3
	miR-210-3p	MIMAT0000267	0.358671	0.0292546	573
miR-384	miR-384	MIMAT0001075	-0.208616	0.0498053	876	4
miR-98-5p	miR-98-5p	MIMAT0000096	-0.187226	0.0659092	1110	5
miR-885-5p	miR-885-5p	MIMAT0004947	0.599536	4.3E-04	187
miR-483-3p	miR-483-3p	MIMAT0002173	0.697734	0.00108857	220
miR-342-3p	miR-342-3p	MIMAT0000753	0.38119	0.0237173	510
miR-191-5p	miR-191-5p	MIMAT0000440	-0.114649	0.182759	1675
let-7d-5p	let-7d-5p	MIMAT0000065	-0.215843	0.0377187	695
miR-9	miR-9-5p	MIMAT0000441	-0.202229	0.0607377	1044	6
	miR-9-3p	MIMAT0000442	-0.219924	0.0374432	683
miR-125b	miR-125b-5p	MIMAT0000423	0.134327	0.39304	2032
	miR-125b-1-3p	MIMAT0004592	-0.136393	0.0474143	839
miR-181c	miR-181c-5p	MIMAT0000258	-0.20399	0.0524277	912
	miR-181c-3p	MIMAT0004559	-0.242385	0.0221837	492
miR-34a	miR-34a-5p	MIMAT0000255	0.00873676	0.941983	2536	7
	miR-34a-3p	MIMAT0004557	-0.219083	0.0375017	689
miR-146a	miR-146a-5p	MIMAT0000449	-0.180042	0.0758345	1214
	miR-146a-3p	MIMAT0004608	-0.225577	0.027577	554
miR-34c	miR-34c-5p	MIMAT0000686	-0.202911	0.0705949	1157	8
	miR-34c-3p	MIMAT0004677	0.286645	0.0300943	584
miR-34a	miR-34a-5p	MIMAT0000255	0.00873676	0.941983	2536
	miR-34a-3p	MIMAT0004557	-0.219083	0.0375017	689
miR-30e-5p	miR-30e-5p	MIMAT0000692	-0.18034	0.084915	1299	9
miR-15a-5p	miR-15a-5p	MIMAT0000068	-0.152912	0.13105	1525
miR-20a-5p	miR-20a-5p	MIMAT0000075	-0.200274	0.0522306	909
miR-93-5p	miR-93-5p	MIMAT0000093	-0.126247	0.208631	1742
miR-18b-5p	miR-18b-5p	MIMAT0001412	-0.101277	0.258353	1827
miR-106a-5p	miR-106a-5p	MIMAT0000103	-0.211681	0.0447282	797
miR-1306-5p	miR-1306-5p	MIMAT0022726	1.27105	7.7E-07	47
miR-582-5p	miR-582-5p	MIMAT0003247	-0.226596	0.035539	658
miR-143-3p	miR-143-3p	MIMAT0000435	-0.157842	0.133025	1534
miR-335-5p	miR-335-5p	MIMAT0000765	-0.177679	0.0927633	1361
miR-361-5p	miR-361-5p	MIMAT0000703	-0.23294	0.036013	665
miR-424-5p	miR-424-5p	MIMAT0001341	-0.0377727	0.664145	2315
miR-342-3p	miR-342-3p	MIMAT0000753	0.38119	0.0237173	510
miR-15b-3p	miR-15b-3p	MIMAT0004586	-0.21966	0.0494343	870
miR-15b-5p	miR-15b-5p	MIMAT0000417	-0.160045	0.174941	1653	10
miR-142-3p	miR-142-3p	MIMAT0000434	-0.193645	0.0583277	1005
miR-191-5p	miR-191-5p	MIMAT0000440	-0.114649	0.182759	1675
let-7g-5p	let-7g-5p	MIMAT0000414	-0.190125	0.0534474	930
let-7d-5p	let-7d-5p	MIMAT0000065	-0.215843	0.0377187	695
miR-545-3p	miR-545-3p	MIMAT0003165	-0.220432	0.0383733	707
let-7f-5p	let-7f-5p	MIMAT0000067	-0.181972	0.0796674	1250	11
miR-1285-5p	miR-1285-5p	MIMAT0022719	-0.0938691	0.467899	2123
miR-107	miR-107	MIMAT0000104	-0.220218	0.0262196	540
miR-103a-3p	miR-103a-3p	MIMAT0000101	-0.164295	0.0974356	1381
miR-26b-5p	miR-26b-5p	MIMAT0000083	-0.219766	0.0389299	714
miR-26a-5p	miR-26a-5p	MIMAT0000082	-0.199138	0.0393262	724
miR-532-5p	miR-532-5p	MIMAT0002888	-0.158424	0.127365	1513
miR-151a-3p	miR-151a-3p	MIMAT0000757	-0.0766534	0.402557	2044
miR-161	miR-161	-	-	-	-
let-7d-3p	let-7d-3p	MIMAT0004484	0.289631	0.0449499	802
miR-112	miR-112	-	-	-	-
miR-5010-3p	miR-5010-3p	MIMAT0021044	0.460307	0.0106673	378
miR-29b	miR-29b-2-5p	MIMAT0004515	-0.0853696	0.410018	2056	12
	miR-29b-3p	MIMAT0000100	0.0374098	0.695105	2355
miR-137	miR-137	MIMAT0000429	-0.23854	0.0154346	424	13
miR-181c	miR-181c-5p	MIMAT0000258	-0.20399	0.0524277	912
	miR-181c-3p	MIMAT0004559	-0.242385	0.0221837	492
miR-9	miR-9-5p	MIMAT0000441	-0.202229	0.0607377	1044
	miR-9-3p	MIMAT0000442	-0.219924	0.0374432	683
miR-29a	miR-29a-5p	MIMAT0004503	-0.118522	0.186215	1692
	miR-29a-3p	MIMAT0000086	-0.154706	0.146485	1571
miR-29b	miR-29b-2-5p	MIMAT0004515	-0.0853696	0.410018	2056
	miR-29b-3p	MIMAT0000100	0.0374098	0.695105	2355
miR-34a	miR-34a-5p	MIMAT0000255	0.00873676	0.941983	2536	14
	miR-34a-3p	MIMAT0004557	-0.219083	0.0375017	689
miR-181b	miR-181b-5p	MIMAT0000257	-0.215414	0.066756	1120
	miR-181b-3p	MIMAT0022692	-0.225195	0.0404199	736
*based on p-value
1.Wang T, et al (2015) J Clin Psychiatry 76, 135-141.
2.Dong H, et al. (2015) Dis Markers 2015, 625659.
3.Zhu Y, et al. (2015) Exp Ther Med 9, 1013-1017.
4.Liu CG,et al. (2014) Int J Mol Med 34, 160-166.
5.Tan L, et al. (2014) J Alzheimers Dis 40, 1017-1027.
6.Tan L,et al. (2014) J Neurol Sci 336, 52-56.
7.Kiko T, et al. (2014) J Alzheimers Dis 39, 253-259.
8.Bhatnagar S, et al. (2014) Front Mol Neurosci 7, 2.
9.Cheng L, et al. (2014) Mol Psychiatry 20, 1188-1196.
10.Kumar P, et al. (2013) PLoS One 8, e69807.
11.Leidinger P, et al. (2013) Genome Biol 14, R78.
12.Villa C, et al. (2013) J Alzheimers Dis 35, 487-494.
13.Geekiyanage H, et al. (2012) Exp Neurol 235, 491-496.
14.Schipper HM, et al. (2007) Gene Regul Syst Bio 1, 263-274.
