# Supplementary material for: Risk prediction models for dementia constructed by supervised principal component analysis using miRNA expression data
Source: Commun Biol. 2019 Feb 25;2:77. doi: 10.1038/s42003-019-0324-7 (PMC6389908; doi:10.1038/s42003-019-0324-7)
Supplement: Supplementary file 4 — Supplementary Data 2 [file 42003_2019_324_MOESM4_ESM.xlsx]

## Sheet: Supp.Data2
disease	miRNA	beta	standard error	z-value	p-value
AD	MIMAT0003888	1.36993	0.297743	4.60105	4.20361e-06
AD	MIMAT0005584	1.33812	0.246981	5.41793	6.02936e-08
AD	MIMAT0005588	1.28349	0.249694	5.14025	2.74376e-07
AD	MIMAT0007349	1.00763	0.213341	4.72307	2.32311e-06
AD	MIMAT0007400	1.30986	0.230862	5.67378	1.39678e-08
AD	MIMAT0009203	0.996977	0.197837	5.03939	4.67015e-07
AD	MIMAT0009451	1.11574	0.230748	4.8353	1.32945e-06
AD	MIMAT0015064	-1.15068	0.243097	-4.73342	2.20763e-06
AD	MIMAT0016896	0.978125	0.205367	4.7628	1.90921e-06
AD	MIMAT0016909	1.12568	0.229394	4.90718	9.23936e-07
AD	MIMAT0018001	0.998664	0.22133	4.5121	6.41897e-06
AD	MIMAT0018004	1.1757	0.209071	5.62344	1.87194e-08
AD	MIMAT0018360	1.13152	0.215759	5.24436	1.56828e-07
AD	MIMAT0019209	1.2524	0.243441	5.14456	2.68146e-07
AD	MIMAT0019216	1.01342	0.222597	4.55272	5.29568e-06
AD	MIMAT0019772	1.17464	0.201056	5.84237	5.14642e-09
AD	MIMAT0019789	1.08158	0.195229	5.54003	3.02416e-08
AD	MIMAT0019792	1.35754	0.25415	5.34146	9.21985e-08
AD	MIMAT0019820	1.07597	0.205494	5.23601	1.64086e-07
AD	MIMAT0019839	1.36851	0.270348	5.06205	4.14783e-07
AD	MIMAT0019893	1.63958	0.275318	5.95522	2.59719e-09
AD	MIMAT0022726	1.27105	0.257166	4.94252	7.71203e-07
AD	MIMAT0022731	1.02452	0.195847	5.23121	1.68406e-07
AD	MIMAT0026475	1.61599	0.334921	4.82498	1.40014e-06
AD	MIMAT0027026	1.24067	0.223168	5.55933	2.70805e-08
AD	MIMAT0027027	1.04524	0.201228	5.19431	2.05481e-07
AD	MIMAT0027358	1.12387	0.234919	4.78405	1.71794e-06
AD	MIMAT0027374	0.895394	0.178139	5.02638	4.99815e-07
AD	MIMAT0027382	0.782483	0.171929	4.55121	5.33376e-06
AD	MIMAT0027384	0.993162	0.207558	4.78498	1.71002e-06
AD	MIMAT0027388	1.34999	0.245282	5.50384	3.716e-08
AD	MIMAT0027395	0.945111	0.183442	5.1521	2.57585e-07
AD	MIMAT0027401	0.987248	0.194804	5.06792	4.02193e-07
AD	MIMAT0027409	0.837835	0.166542	5.03077	4.88525e-07
AD	MIMAT0027419	1.28787	0.238411	5.40192	6.5932e-08
AD	MIMAT0027423	1.13162	0.186911	6.05433	1.41e-09
AD	MIMAT0027425	0.785572	0.15749	4.98807	6.09866e-07
AD	MIMAT0027439	1.38631	0.240892	5.75489	8.66961e-09
AD	MIMAT0027453	1.01021	0.195682	5.16252	2.43642e-07
AD	MIMAT0027455	1.74762	0.365439	4.78226	1.73335e-06
AD	MIMAT0027457	0.735344	0.155889	4.7171	2.39231e-06
AD	MIMAT0027459	0.950465	0.197305	4.81725	1.45551e-06
AD	MIMAT0027473	1.27216	0.235286	5.40686	6.41385e-08
AD	MIMAT0027475	1.02691	0.195058	5.26467	1.40438e-07
AD	MIMAT0027485	1.0291	0.214168	4.80513	1.54655e-06
AD	MIMAT0027489	1.14541	0.224634	5.09898	3.41487e-07
AD	MIMAT0027503	1.38758	0.261927	5.29757	1.17353e-07
AD	MIMAT0027505	1.29764	0.242269	5.35618	8.49977e-08
AD	MIMAT0027507	1.08189	0.215303	5.02493	5.03603e-07
AD	MIMAT0027509	1.08901	0.209545	5.19703	2.02498e-07
AD	MIMAT0027520	0.969103	0.204485	4.73924	2.14519e-06
AD	MIMAT0027547	1.01244	0.196737	5.14614	2.65905e-07
AD	MIMAT0027551	2.27856	0.396825	5.74198	9.35749e-09
AD	MIMAT0027559	0.736979	0.157364	4.68327	2.82333e-06
AD	MIMAT0027567	0.864224	0.181109	4.77186	1.82535e-06
AD	MIMAT0027569	1.03092	0.228961	4.50261	6.71255e-06
AD	MIMAT0027573	1.02634	0.20719	4.95363	7.284e-07
AD	MIMAT0027591	1.65044	0.315469	5.2317	1.67955e-07
AD	MIMAT0027626	0.899506	0.19582	4.59354	4.35791e-06
AD	MIMAT0027631	1.38016	0.29521	4.67519	2.93679e-06
AD	MIMAT0027635	1.22886	0.222436	5.52457	3.30294e-08
AD	MIMAT0027641	1.1278	0.225946	4.99147	5.99229e-07
AD	MIMAT0027651	1.14296	0.194053	5.88992	3.86382e-09
AD	MIMAT0027655	1.25722	0.246727	5.09558	3.47682e-07
AD	MIMAT0027659	1.2122	0.258337	4.69233	2.7011e-06
AD	MIMAT0027665	0.780531	0.172699	4.5196	6.19579e-06
AD	MIMAT0027671	1.27832	0.247852	5.15758	2.50158e-07
AD	MIMAT0027673	0.799919	0.162799	4.91354	8.94443e-07
AD	MIMAT0027675	1.31139	0.263608	4.97478	6.53203e-07
AD	MIMAT0027681	1.0464	0.231079	4.52832	5.94537e-06
AD	MIMAT0027687	0.985122	0.179538	5.48699	4.08836e-08
AD	MIMAT0027689	0.844968	0.177793	4.75254	2.00873e-06
AD	MIMAT0028110	1.1206	0.235873	4.75087	2.02543e-06
AD	MIMAT0028116	1.10959	0.243161	4.56319	5.03822e-06
AD	MIMAT0028118	0.948912	0.201884	4.70028	2.59807e-06
AD	MIMAT0028126	1.1239	0.242884	4.62731	3.70442e-06
AD	MIMAT0028220	1.20717	0.238536	5.06073	4.17664e-07
AD	MIMAT0028230	1.16603	0.218821	5.32869	9.89216e-08
VaD	MIMAT0000773	1.44831	0.358606	4.03871	5.37465e-05
VaD	MIMAT0002176	1.40455	0.333416	4.2126	2.52446e-05
VaD	MIMAT0003312	1.45868	0.355414	4.10418	4.05751e-05
VaD	MIMAT0003335	1.36531	0.316594	4.31249	1.61428e-05
VaD	MIMAT0003881	1.18522	0.268196	4.41922	9.90573e-06
VaD	MIMAT0003883	0.850092	0.211727	4.01503	5.94381e-05
VaD	MIMAT0003888	2.25607	0.532133	4.23967	2.23846e-05
VaD	MIMAT0004780	1.42548	0.355488	4.00993	6.07378e-05
VaD	MIMAT0004950	2.11486	0.504104	4.19528	2.72531e-05
VaD	MIMAT0005584	1.89601	0.444196	4.26841	1.96875e-05
VaD	MIMAT0005588	1.60377	0.379268	4.22858	2.35166e-05
VaD	MIMAT0005591	1.6807	0.396924	4.23431	2.29256e-05
VaD	MIMAT0005865	3.04434	0.651245	4.67465	2.94458e-06
VaD	MIMAT0006790	1.32991	0.310359	4.28507	1.82685e-05
VaD	MIMAT0007884	2.21895	0.51485	4.3099	1.63332e-05
VaD	MIMAT0009203	1.55351	0.359111	4.32599	1.51847e-05
VaD	MIMAT0010367	1.58383	0.370915	4.27005	1.95426e-05
VaD	MIMAT0013518	2.33894	0.48056	4.86712	1.13236e-06
VaD	MIMAT0014995	1.97622	0.458465	4.31052	1.62874e-05
VaD	MIMAT0016868	1.17096	0.288091	4.06454	4.81269e-05
VaD	MIMAT0016875	2.03767	0.464789	4.38409	1.16473e-05
VaD	MIMAT0016909	2.09297	0.460423	4.54575	5.4741e-06
VaD	MIMAT0016915	1.71932	0.41923	4.10112	4.11151e-05
VaD	MIMAT0016921	1.66036	0.348449	4.76499	1.8886e-06
VaD	MIMAT0018004	1.59134	0.375715	4.23549	2.28053e-05
VaD	MIMAT0018099	2.14799	0.492658	4.35999	1.30067e-05
VaD	MIMAT0018359	1.87822	0.405157	4.63578	3.55589e-06
VaD	MIMAT0019209	1.70646	0.402758	4.23694	2.26583e-05
VaD	MIMAT0019789	1.64072	0.373452	4.3934	1.1159e-05
VaD	MIMAT0019792	2.24718	0.527203	4.26246	2.02192e-05
VaD	MIMAT0019820	1.92204	0.466214	4.12266	3.74519e-05
VaD	MIMAT0019826	1.8842	0.445068	4.2335	2.30078e-05
VaD	MIMAT0019839	1.90453	0.443347	4.29579	1.74069e-05
VaD	MIMAT0019849	4.57341	0.972085	4.70474	2.54187e-06
VaD	MIMAT0019850	2.11028	0.504487	4.18303	2.8765e-05
VaD	MIMAT0019854	2.44674	0.601536	4.06749	4.7523e-05
VaD	MIMAT0019883	1.10823	0.273294	4.05508	5.01176e-05
VaD	MIMAT0019923	1.74012	0.432584	4.02262	5.75541e-05
VaD	MIMAT0021129	2.70171	0.577081	4.68167	2.84543e-06
VaD	MIMAT0022491	0.814586	0.201154	4.04957	5.13121e-05
VaD	MIMAT0022496	1.06911	0.260732	4.10041	4.12414e-05
VaD	MIMAT0022731	1.98564	0.427267	4.6473	3.36303e-06
VaD	MIMAT0022732	1.40734	0.335649	4.1929	2.75416e-05
VaD	MIMAT0023712	2.91584	0.656839	4.4392	9.02921e-06
VaD	MIMAT0023713	2.54266	0.597458	4.25579	2.0831e-05
VaD	MIMAT0025479	1.34173	0.317779	4.2222	2.41932e-05
VaD	MIMAT0025845	0.971418	0.237117	4.09679	4.1891e-05
VaD	MIMAT0025848	1.57859	0.379116	4.16387	3.12901e-05
VaD	MIMAT0027026	2.03378	0.474805	4.28341	1.84054e-05
VaD	MIMAT0027027	1.90276	0.427125	4.45481	8.39693e-06
VaD	MIMAT0027354	1.88661	0.437315	4.31408	1.60266e-05
VaD	MIMAT0027370	1.1662	0.280337	4.16	3.18252e-05
VaD	MIMAT0027384	1.72268	0.373766	4.60898	4.04651e-06
VaD	MIMAT0027423	1.64589	0.372553	4.41786	9.96815e-06
VaD	MIMAT0027425	1.51263	0.341829	4.42512	9.63896e-06
VaD	MIMAT0027455	3.29219	0.710168	4.63579	3.55569e-06
VaD	MIMAT0027459	1.52676	0.377293	4.04661	5.19639e-05
VaD	MIMAT0027469	2.9869	0.594652	5.02293	5.0888e-07
VaD	MIMAT0027475	1.3065	0.317928	4.10944	3.96624e-05
VaD	MIMAT0027479	1.15409	0.284225	4.06047	4.89735e-05
VaD	MIMAT0027495	1.72673	0.413081	4.18012	2.91354e-05
VaD	MIMAT0027503	2.64499	0.589173	4.48933	7.14465e-06
VaD	MIMAT0027507	2.15453	0.473193	4.55318	5.28411e-06
VaD	MIMAT0027509	2.07361	0.48226	4.29977	1.70973e-05
VaD	MIMAT0027512	2.34795	0.576731	4.07115	4.67825e-05
VaD	MIMAT0027519	1.56603	0.377232	4.15136	3.30503e-05
VaD	MIMAT0027527	1.62249	0.392036	4.13861	3.49411e-05
VaD	MIMAT0027530	1.20792	0.297176	4.06465	4.81049e-05
VaD	MIMAT0027549	1.86669	0.450473	4.14383	3.41548e-05
VaD	MIMAT0027551	3.72487	0.726199	5.12927	2.90874e-07
VaD	MIMAT0027559	1.00476	0.247828	4.05426	5.02926e-05
VaD	MIMAT0027573	1.37801	0.338427	4.07181	4.66483e-05
VaD	MIMAT0027591	2.31717	0.502631	4.61009	4.02497e-06
VaD	MIMAT0027593	1.45885	0.346927	4.20506	2.6101e-05
VaD	MIMAT0027615	1.64202	0.394891	4.15815	3.2084e-05
VaD	MIMAT0027635	1.71693	0.403039	4.25995	2.04471e-05
VaD	MIMAT0027641	1.63297	0.387449	4.21466	2.50155e-05
VaD	MIMAT0027655	1.82495	0.43982	4.14932	3.33468e-05
VaD	MIMAT0027657	1.02708	0.246302	4.17001	3.04587e-05
VaD	MIMAT0027671	1.75798	0.387304	4.53902	5.65162e-06
VaD	MIMAT0027673	1.31245	0.318149	4.12525	3.70326e-05
VaD	MIMAT0027687	1.70944	0.369342	4.62833	3.68628e-06
VaD	MIMAT0028110	1.78091	0.442349	4.02603	5.67267e-05
VaD	MIMAT0028116	1.84231	0.439805	4.18893	2.80276e-05
VaD	MIMAT0028120	1.46704	0.356471	4.11546	3.86412e-05
VaD	MIMAT0028126	2.15446	0.502953	4.28362	1.83879e-05
DLB	MIMAT0000228	1.07017	0.285057	3.75423	0.000173877
DLB	MIMAT0002176	0.955693	0.274435	3.48241	0.000496931
DLB	MIMAT0003283	1.26295	0.292596	4.31636	1.58623e-05
DLB	MIMAT0003881	1.11881	0.270187	4.14088	3.45969e-05
DLB	MIMAT0003888	1.69385	0.484128	3.49876	0.000467421
DLB	MIMAT0004687	1.44613	0.399068	3.62376	0.000290351
DLB	MIMAT0004780	1.72199	0.406261	4.23862	2.24893e-05
DLB	MIMAT0004950	1.71508	0.418571	4.09748	4.17676e-05
DLB	MIMAT0004970	0.887235	0.251034	3.53432	0.000408832
DLB	MIMAT0004979	0.921439	0.258931	3.55862	0.000372804
DLB	MIMAT0005584	1.29078	0.34858	3.70298	0.000213083
DLB	MIMAT0005588	1.48451	0.354267	4.19037	2.78502e-05
DLB	MIMAT0005593	1.80502	0.514572	3.5078	0.000451822
DLB	MIMAT0005865	1.64084	0.447806	3.66417	0.000248139
DLB	MIMAT0006765	1.11006	0.318261	3.48788	0.000486869
DLB	MIMAT0006790	1.30899	0.296533	4.41432	1.01328e-05
DLB	MIMAT0007349	1.26569	0.343558	3.68406	0.000229546
DLB	MIMAT0007884	1.53705	0.426134	3.60697	0.00030979
DLB	MIMAT0009451	1.49931	0.397076	3.77588	0.000159441
DLB	MIMAT0011778	0.741243	0.207043	3.58014	0.000343405
DLB	MIMAT0013518	1.46376	0.347209	4.21578	2.48921e-05
DLB	MIMAT0014984	1.86531	0.417786	4.46474	8.0165e-06
DLB	MIMAT0014995	1.58185	0.366646	4.31438	1.60048e-05
DLB	MIMAT0015024	1.09871	0.320241	3.43089	0.000601615
DLB	MIMAT0015052	0.946169	0.258157	3.66509	0.000247247
DLB	MIMAT0016852	1.73578	0.501415	3.46177	0.000536639
DLB	MIMAT0016875	2.13062	0.463005	4.60172	4.19012e-06
DLB	MIMAT0016888	0.694027	0.178522	3.88763	0.000101226
DLB	MIMAT0016896	1.23014	0.305758	4.02325	5.74012e-05
DLB	MIMAT0016909	1.13855	0.331463	3.43491	0.000592746
DLB	MIMAT0016915	1.40968	0.338185	4.16837	3.06788e-05
DLB	MIMAT0016921	1.11708	0.286906	3.89355	9.87875e-05
DLB	MIMAT0017982	0.817171	0.231194	3.53457	0.000408446
DLB	MIMAT0018001	1.12025	0.327765	3.41785	0.000631182
DLB	MIMAT0018004	1.22342	0.317847	3.8491	0.000118552
DLB	MIMAT0018005	1.14642	0.303655	3.77541	0.000159743
DLB	MIMAT0018065	0.68618	0.182746	3.75483	0.000173459
DLB	MIMAT0018359	1.12158	0.327731	3.42227	0.000620999
DLB	MIMAT0018360	1.06518	0.309399	3.44274	0.000575843
DLB	MIMAT0019209	1.24896	0.327682	3.81151	0.000138123
DLB	MIMAT0019211	0.904158	0.263916	3.42593	0.00061269
DLB	MIMAT0019789	1.09136	0.283968	3.84327	0.000121408
DLB	MIMAT0019792	2.17245	0.448002	4.8492	1.23961e-06
DLB	MIMAT0019826	1.88742	0.424765	4.44344	8.85329e-06
DLB	MIMAT0019837	0.849147	0.21757	3.90287	9.50597e-05
DLB	MIMAT0019839	1.27108	0.366123	3.47174	0.000517105
DLB	MIMAT0019849	2.89815	0.599454	4.83465	1.3338e-06
DLB	MIMAT0019850	1.83162	0.511667	3.57971	0.00034397
DLB	MIMAT0019854	1.74772	0.488941	3.5745	0.000350904
DLB	MIMAT0019883	0.822042	0.232952	3.5288	0.000417443
DLB	MIMAT0019893	2.00882	0.454548	4.41937	9.89875e-06
DLB	MIMAT0019940	1.10828	0.324555	3.41478	0.00063834
DLB	MIMAT0019978	1.07961	0.316652	3.40946	0.00065091
DLB	MIMAT0021129	1.69456	0.444192	3.81493	0.000136222
DLB	MIMAT0022297	0.756009	0.213158	3.5467	0.000390082
DLB	MIMAT0022491	0.688931	0.164969	4.17614	2.96503e-05
DLB	MIMAT0022698	0.806062	0.225679	3.57171	0.000354652
DLB	MIMAT0022726	2.07428	0.484689	4.27961	1.87222e-05
DLB	MIMAT0022731	1.76816	0.346148	5.10808	3.25441e-07
DLB	MIMAT0022736	0.90148	0.253917	3.55029	0.000384801
DLB	MIMAT0023713	2.01136	0.472784	4.25428	2.09718e-05
DLB	MIMAT0025845	0.791142	0.193652	4.08538	4.40047e-05
DLB	MIMAT0025848	1.15308	0.304756	3.7836	0.000154576
DLB	MIMAT0026474	0.558557	0.162893	3.42898	0.000605852
DLB	MIMAT0027026	1.3821	0.374032	3.69513	0.000219771
DLB	MIMAT0027027	1.22814	0.33467	3.66971	0.000242827
DLB	MIMAT0027354	1.44232	0.378322	3.81241	0.000137618
DLB	MIMAT0027384	1.14177	0.308266	3.70384	0.00021236
DLB	MIMAT0027389	0.966224	0.25669	3.76416	0.000167107
DLB	MIMAT0027423	0.96724	0.27392	3.53111	0.000413827
DLB	MIMAT0027439	1.59711	0.377562	4.23005	2.33639e-05
DLB	MIMAT0027455	2.94353	0.63498	4.63563	3.55847e-06
DLB	MIMAT0027459	1.18608	0.311952	3.80213	0.000143459
DLB	MIMAT0027465	0.785641	0.229967	3.41632	0.00063474
DLB	MIMAT0027469	1.59292	0.438944	3.62898	0.000284543
DLB	MIMAT0027473	1.22556	0.358552	3.41807	0.000630673
DLB	MIMAT0027475	1.1702	0.296338	3.94887	7.85219e-05
DLB	MIMAT0027479	0.933047	0.254956	3.65964	0.000252567
DLB	MIMAT0027495	1.30679	0.342595	3.81437	0.000136529
DLB	MIMAT0027501	2.05541	0.58484	3.51448	0.000440617
DLB	MIMAT0027503	2.03826	0.480893	4.2385	2.25022e-05
DLB	MIMAT0027507	1.33291	0.349466	3.81414	0.000136659
DLB	MIMAT0027509	1.13853	0.334464	3.40405	0.000663937
DLB	MIMAT0027512	1.60149	0.468507	3.41828	0.000630191
DLB	MIMAT0027527	1.4151	0.381983	3.70463	0.000211698
DLB	MIMAT0027549	1.18272	0.337429	3.50508	0.000456464
DLB	MIMAT0027551	3.10904	0.659821	4.71195	2.45357e-06
DLB	MIMAT0027559	0.82787	0.214098	3.86678	0.00011028
DLB	MIMAT0027576	0.847758	0.24008	3.53115	0.000413756
DLB	MIMAT0027591	2.33186	0.533475	4.37109	1.23629e-05
DLB	MIMAT0027593	1.10344	0.295947	3.72849	0.000192627
DLB	MIMAT0027617	2.09423	0.482465	4.34068	1.4204e-05
DLB	MIMAT0027619	1.6336	0.443162	3.68623	0.000227597
DLB	MIMAT0027624	1.61324	0.372876	4.32648	1.51509e-05
DLB	MIMAT0027626	1.15735	0.318236	3.63676	0.000276092
DLB	MIMAT0027635	1.49129	0.345911	4.31119	1.62376e-05
DLB	MIMAT0027641	1.4513	0.342064	4.24277	2.20778e-05
DLB	MIMAT0027651	1.25538	0.30652	4.0956	4.21079e-05
DLB	MIMAT0027655	1.3494	0.377921	3.57058	0.00035619
DLB	MIMAT0027661	1.90836	0.535413	3.56428	0.000364854
DLB	MIMAT0027671	1.47503	0.368039	4.00782	6.12819e-05
DLB	MIMAT0027675	1.50966	0.42723	3.5336	0.000409936
DLB	MIMAT0027679	1.59819	0.421023	3.79598	0.000147061
DLB	MIMAT0027687	1.10349	0.264791	4.1674	3.08093e-05
DLB	MIMAT0028110	1.51986	0.375924	4.043	5.27713e-05
DLB	MIMAT0028116	1.31728	0.367634	3.58313	0.000339499
DLB	MIMAT0028120	1.21729	0.338646	3.59456	0.000324938
DLB	MIMAT0028126	1.46281	0.381621	3.83316	0.000126508
DLB	MIMAT0028214	0.915342	0.263513	3.47361	0.000513509
DLB	MIMAT0028230	1.24524	0.335667	3.70975	0.000207466
